# Supplementary material for: Cardiovascular disease risk factors and markers of oxidative stress and DNA damage in leprosy patients in Southern Nigeria
Source: PLoS Negl Trop Dis. 2020 Oct 12;14(10):e0008749. doi: 10.1371/journal.pntd.0008749 (PMC7580906; doi:10.1371/journal.pntd.0008749)
Supplement: S1 Data — (XLSX) [file pntd.0008749.s001.xlsx]

## Sheet: leprosy data
AGE	SEX	TYPE	Rx duration (yr)	Duration relieved from RX	BMI	W/H Ratio	SBP	DBP	FBS	TC	TG	HDL	LDL	VLDL	TPP (µmol/L)	MDA (mmol/L)	TAC (mmol)	TAC (umol)	OSI	GSH (mg/dL)	8ohdg	Group
33	M	MB	11.04		21.6	0.82	100	70	4.4	3.9	1.2	1.3	2.1	0.55	100.2	0.7	1.8	1800	5.56667	67.71	7.6	1	Multidrug therapy
19	M	MB	8.04		19.7	0.84	110	70	5	4.6	0.6	1.5	2.8	0.27	108.9	0.5	1.6	1600	6.80625	66.58	5.5	1
65	F	MB	15.96		29.9	0.89	140	70	4.9	4.2	0.8	1.2	2.6	0.36	101.4	0.7	1.5	1500	6.76	69.13	5.9	1
58	M	MB	17.04		18.6	0.88	120	60	4	6	0.9	2.4	3.2	0.41	102	0.6	1.2	1200	8.5	61.2	7.3	1
32	M	MB	12		19.4	0.87	100	60	5.2	4.6	1.3	1.4	2.6	0.59	133.3	0.5	1.1	1100	12.1182	66.44	8.5	1
21	M	MB	3.96		19.2	0.84	110	80	4	3.5	0.9	1.3	1.8	0.41	104.8	0.7	1.1	1100	9.52727	67.15	5.6	1
33	F	MB	11.04		17	0.82	110	60	5.3	4.1	0.9	2	1.7	0.41	105	0.7	1.6	1600	6.5625	60.5	7.3	1
60	M	MB	5.04		20.3	0.91	110	70	3.7	3.5	0.8	1.5	1.3	0.68	110.8	0.6	0.7	700	15.8286	51.85	8.7	1
18	F	MB	8.04		16.3	0.84	100	70	3.9	4.7	1	2.1	2.2	0.45	109.7	0.5	0.7	700	15.6714	52.56	7.4	1
35	F	MB	9		23.2	0.86	130	80	4.4	3.8	0.7	1.3	2.2	0.32	110.8	0.7	0.8	800	13.85	68.56	7.5	1
42	F	MB	0.48		34.9	0.96	150	90	33.4	3.7	2.5	1.2	1.4	1.14	103.7	1.1	1.3	1300	7.97692	65.87	9.2	1
23	M	MB	9		22.6	0.85	120	60	3.9	3.3	0.7	1.4	1.6	0.32	102.5	0.7	0.8	800	12.8125	63.32	4.9	1
34	M	MB	8.04		23	0.89	100	70	3.7	4.6	0.9	1.7	2.5	0.41	104.5	0.7	1.7	1700	6.14706	58.79	5.9	1
18	M	MB	3		17.1	0.84	100	80	3.9	3.7	0.8	1.4	1.9	0.36	110.8	0.7	1.9	1900	5.83158	75.79	6.2	1
39	M	MB	15.96		22.2	0.88	100	70	4.1	4.5	0.8	1.5	2.6	0.36	106	0.6	1.6	1600	6.625	62.76	49	1
32	M	MB	23.04		23	0.89	110	70	3.9	3.9	1.7	1.6	1.5	0.77	101.4	0.7	1.5	1500	6.76	67.29	6.8	1
65	M	MB	18		20	0.92	130	70	3.7	4.7	2.9	1.2	2.2	1.32	106.4	0.9	1.5	1500	7.09333	101.9	6.5	1
51	F	MB	6		16.2	0.74	130	70	4	4.8	1.3	2.1	2.1	0.59	107.7	0.8	1	1000	10.77	95.9	8.4	1
58	M	MB	2.04		14.2	0.78	120	70	3.6	3.1	1.1	1.9	0.7	0.5	100.2	1.1	1.5	1500	6.68	109.36	19.2	1
40	M	MB	3.96		20.2	0.91	130	80	3.4	3.7	1.2	0.7	2.5	0.55	109.5	0.8	1.8	1800	6.08333	132.88	6.4	1
25	M	MB	0.48		18.3	0.84	110	70	4.8	3.3	0.6	1.4	1.6	0.27	108	1.1	1.7	1700	6.35294	100	8.3	1
59	M	MB	0.48		16.2	0.8	90	60	4.1	2.9	0.7	1.3	1.3	0.32	112	0.9	1.5	1500	7.46667	99.2	13.3	1
56	F	MB	1.56		14.4	0.86	100	70	6	2.3	0.4	1.1	1	0.18	116.8	0.8	0.5	500	23.36	97.89	6.3	1
60	F	MB	2.04		14.9	0.89	115	80	6.1	3.7	0.7	1.3	2.1	0.32	147.6	0.7	0.4	400	36.9	93.35	6.5	1
18	M	MB	2.04		20.9	0.85	110	80	3.3	2.4	0.6	0.9	1.2	0.27	132.1	0.6	1.3	1300	10.1615	89.39	7	1
26	M	MB	0.96		18.7	0.86	115	75	4.6	3.2	0.6	1	1.9	0.27	114.1	0.8	1	1000	11.41	81.89	7.4	1
23	F	MB	2.04		18	0.85	100	70	4.3	4.3	0.7	1.2	2.8	0.32	112.2	0.8	1	1000	11.22	78.9	10.6	1
24	F	MB	2.04		17.6	0.89	100	70	3.5	2.6	0.6	0.8	1.5	0.27	114.7	0.4	0.9	900	12.7444	118.57	8.3	1
65	M	MB	11.04		18.2	0.88	130	90	32.1	5.5	0.9	1.3	3.8	0.41	118.9	1	0.8	800	14.8625	82.16	7.5	1
20	F	MB	3.96		18.7	0.84	110	70	4.4	4.5	1	1.3	2.8	0.45	138.3	0.7	0.3	300	46.1	67	7.5	1
35	F	MB		2	19.8	0.86	120	70	3.6	4.3	1.2	2	2.6	0.55	107.7	0.92	1.6	1600	6.73125	56.4	5.4	2	Relieved from therapy
48	M	MB		2	23.9	0.97	90	50	3.8	3.4	0.6	0.8	2.3	0.27	110.6	0.71	1.4	1400	7.9	52.27	4.5	2
40	F	MB		1	23.9	0.85	120	80	3.7	4.8	1.2	1.6	2.7	0.55	109.5	0.9	1.1	1100	9.95454	79.19	5.4	2
35	M	MB		2	19.4	0.86	80	50	3.2	3.4	1.8	0.8	1.8	0.82	105	0.71	1.4	1400	7.5	40.1	5.5	2
48	M	MB		1	19	0.9	90	60	4	2.2	2	0.7	0.6	0.91	101.2	0.8	1.4	1400	7.22857		4.9	2
50	M	MB		3	17.3	0.79	150	90	4.1	3.1	1.2	1.1	1.5	0.55	107	0.8	1.4	1400	7.64286	57.94	4	2
60	M	MB		5	23.2	0.92	130	80	4.2	2.9	1.6	1.5	0.7	0.73	110.6	0.7	1.4	1400	7.9	65.87	6.8	2
34	M	MB		2	20.3	0.86	110	70	4.7	2.8	0.8	1.2	1.2	0.36	127.1	0.81	1.6	1600	7.94375	42.64	4.5	2
40	F	MB		4	25.1	0.95	150	80	4.3	3.9	0.9	1.5	2	0.41	108.3	0.9	1.6	1600	6.76875	80.89	6.5	2
54	M	MB		3	21.8	0.81	160	80	4.7	3.5	1	1.5	1.6	0.45	114.7	0.7	1.8	1800	6.37222	75.79	6.2	2
39	M	MB		2	21.1	0.84	100	70	4.2	2.3	1.2	1.5	0.3	0.55	124.8	1.21	1.7	1700	7.34118	83.3	5.9	2
50	M	MB		5	21	0.87	160	100	4.5	2.4	1.2	1.4	0.5	0.55	117.6	0.84	1.8	1800	6.53333	87.26	5.9	2
48	M	MB		2	21.8	0.9	110	70	5.1	2.9	2.7	1.1	0.6	1.23	98.1	1.53	1.3	1300	7.54615	107.09	5.1	2
55	M	MB		3	17.6	0.93	120	90	4.4	2.4	1.4	1.7	0.1	0.64	110.3	0.72	0.4	400	27.575	70.83	5.1	2
56	M	MB		2	19.4	0.83	140	80	6	3.7	1.4	1.7	1.7	0.64	112	0.9	1.4	1400	8	77.2	5.3	2
37	M	MB		4	15.4	0.85	140	90	5.6	3.3	0.8	2	1	0.36	108.7	0.71	0.6	600	18.1167	84.71	4.6	2
65	M	MB		5	19.1	0.97	110	70	4.5	3.2	1	1.3	1.5	0.45	110.6	0.92	0.7	700	15.8	74.23	4.8	2
65	M	MB		2	35.8	1.2	120	80	5.3	3.3	1.1	1.2	1.6	0.5	118.9	1.36	0.5	500	23.78	78.62	4.1	2
64	M	MB		7	17.3	0.84	110	80	5	5	1.4	1.3	3.1	0.64	117.9	0.64	1.4	1400	8.42143	74.8	5	2
45	M	MB		3	14.9	0.84	80	50	3.8	3.5	1.1	1.1	1.9	0.5	144.1	0.63	1	1000	14.41	137.98	3.5	2
45	M	MB		2	23	0.86	100	70	4.2	4.1	1.2	1.1	2.5	0.55	118.2	0.9	1.9	1900	6.22105	82.87	4.7	2
52	M	MB		6	17.3	0.84	130	80	4.4	4.4	1	1.2	2.8	0.45	104.1	1	2.5	2500	4.164	88.11	5.7	2
56	M	MB		5	18.2	0.91	110	70	3.6	3.1	1.7	1.1	1.2	0.77	119.2	0.92	0.7	700	17.0286	97.18	5.9	2
49	M	MB		7	18.3	0.88	150	60	5.2	3.1	0.7	1.1	1.7	0.32	103.7	1.31	2	2000	5.185	77.91	7.1	2
50	M	MB		2	20	0.91	120	70	4	2.2	0.7	1.4	0.5	0.32	118	0.93	1.9	1900	6.21053	81.03	7.1	2
65	F	MB		7	15.6	0.94	130	80	3.8	2.8	1.1	1.4	0.9	0.5	107.9	0.62	0.8	800	13.4875	55.95	6.7	2
48	F	MB		2	16.9	0.91	150	80	4.6	5.9	1.3	2.2	3.1	0.59	106	0.6	1.7	1700	6.23529	87.26	5.5	2
58	F	MB		3	19.8	0.79	150	70	3.9	2.6	1	1.5	0.7	0.45	111.8	0.71	2	2000	5.59	84.85	10.6	2
39	F	MB		3	19.5	0.86	120	70	4.3	3.6	1.4	1.5	1.5	0.64	106	1.1	1.2	1200	8.83333	114.18	5.9	2
65	F	MB		8	22.5	0.83	130	80	4.8	5.8	1.5	1.6	3.5	0.68	115.3	0.7	1.7	1700	6.78235	100.58	7.8	2
36	M				23.8	0.89	126	86	4.1	3.3	0.6	1.6	1.4	0.27	105	0.7	2	2000	5.25	153.56	9.1	3	Control
47	M				25.8	0.98	125	80	3.9	4	1.5	1.5	1.8	0.68	103.3	0.6	2.2	2200	4.69545	76.63	8.1	3
38	M				22.5	0.9	118	85	4.3	4.7	1.4	0.9	3.2	0.64	109.1	0.66	2.2	2200	4.95909	106.24	4.4	3
34	F				24	0.92	115	75	4.1	5.3	0.8	1.7	3.2	0.64	107.4	0.62	2.6	2600	4.13077	75.65	44.4	3
40	F				23	0.89	110	70	4.2	4.9	1.1	2.6	1.8	0.5	103.7	0.56	1.6	1600	6.48125	49.72	5.4	3
33	F				28.7	0.88	113	81	4.8	4.7	0.9	1.4	2.9	0.41	103.7	0.51	1.7	1700	6.1	58.79	6.3	3
29	M				23	0.8	120	80	4.3	4.1	1	1.6	2.4	0.45	111.8	0.47	1.5	1500	7.45333	92.79	5.7	3
50	M				23.5	0.82	120	90	4.9	4.2	1.3	1.2	2.4	0.59	99.4	0.2	2.7	2700	3.68148	57.23	5.8	3
30	F				22.5	0.83	112	70	4.2	5.3	0.6	2	3	0.27	104.1	0.49	2.8	2800	3.71786	52.13	119.8	3
27	M				23.3	0.89	119	78	3.8	4.1	0.5	1.5	2.4	0.23	106.4	0.47	1.3	1300	8.18462	61.48	12.3	3
19	F				20	0.85	115	80	3.6	3.8	0.8	1	2.4	0.36	108.7	0.45	0.6	600	18.1167	123.53	6.1	3
25	M				19.8	0.88	124	71	4.2	4.5	0.9	1.6	2.5	0.41	104.6	0.58	0.7	700	14.9429	95.05	7	3
50	F				21.2	0.85	118	72	4.2	5.1	1.3	1.6	2.9	0.59	108.1	0.5	3.4	3400	3.17941	95.8	6.2	3
21	F				29.4	0.89	99	67	4.2	5.2	0.6	1.8	3.1	0.27	103.1	0.56	1.9	1900	5.42632	78.9	5.8	3
38	M				22.7	0.83	115	70	4.8	4.8	0.6	1.8	2.7	0.27	114.3	0.66	0.6	600	19.05	90.24	4.5	3
48	M				28	0.9	127	99	4.9	5.8	1.3	2	3.2	0.59	110.6	0.6	3.3	3300	3.35152	73.8	6.2	3
24	F				20.8	0.76	125	80	4.6	5.3	1.1	2.8	2	0.5	107.9	0.5	2.9	2900	3.72069	52.69	100.7	3
32	M				25.7	0.8	108	79	5.1	5.7	1.6	1.7	3.3	0.73	96.7	0.5	1.4	1400	6.90714	75.79	9.9	3
65	F				23.1	0.83	110	60	4.5	5	1.2	1.3	3.2	0.54	103.5	0.6	0.5	500	20.7	92.5	5	3
65	F				22	0.75	115	72	5	5.1	1.1	1.7	3.3	0.5	99.8	0.5	1.7	1700	5.87059	104.54	5.3	3
58	M				26.4	0.89	115	81	4.7	5.8	0.9	2.3	3.1	0.41	77.2	0.45	2.3	2300	3.35652	91.65	4.6	3
21	M				18.5	0.79	114	74	5.1	5.3	1.3	1.8	2.9	0.59	107.5	0.62	3	3000	3.58333	100.44	6.2	3
34	M				24.7	0.86	130	110	5.4	4.5	0.6	1.6	2.6	0.27	96.9	0.51	2.1	2100	4.61429	48.31	8.9	3
45	F				27.8	0.83	122	84	4.9	3.5	0.7	1.6	1.6	0.32	101.6	0.45	2.1	2100	4.8381	65.59	5.7	3
28	F				22.7	0.77	110	70	4.1	5.6	0.8	1.7	3.5	0.36	99.6	0.54	1.9	1900	5.2421	120.83	5.3	3
30	M				23	0.86	115	80	4	4.3	0.9	1.5	2.4	0.41	106.3	0.6	1.5	1500	7.08667	90.57	6.2	3
50	M				23.8	0.84	118	80	4.9	5	1.3	1.3	3.1	0.59	104.4	0.46	1.9	1900	5.49474	142.17	7.1	3
48	M				24	0.81	110	80	3.8	3.6	0.8	1.1	2.1	0.36	107.9	0.54	1.9	1900	5.67895	120.41	5.7	3
26	F				22	0.74	119	70	3.9	3.8	0.9	1.6	1.8	0.41	104.5	0.53	2.1	2100	4.97619	120.83	5.3	3
50	M				22.8	0.82	118	72	4.2	4.1	1	1.6	2.1	0.45	107.9	0.37	1.7	1700	6.34706	150.05	5.9	3
